# Supplementary material for: Total hepatic inflow occlusion vs. hemihepatic inflow occlusion for laparoscopic liver resection: a systematic review and meta-analysis
Source: Front Surg. 2024 Sep 26;11:1428545. doi: 10.3389/fsurg.2024.1428545 (PMC11467754; doi:10.3389/fsurg.2024.1428545)
Supplement: Supplementary file 7 [file Table3.xlsx]

## Sheet: Study characteristics
		Source+year	Country	Study type	Year of publication	liver cirrhosis	Patient sample	No. of Patients (n)			Age (weeks) Mean (SD)			Sex,male/female, No. (%)			HB (g/L)			ALT (IU/L)			AST (IU/L)			AFP (ng/ml)			ALB (g/L)			TBIL (umol/L)			Child-Pugh grade （A/B/C）
								Total hepatic	Hemihepatic		Total hepatic	Hemihepatic		Total hepatic	Hemihepatic		Total hepatic	Hemihepatic		Total hepatic	Hemihepatic		Total hepatic	Hemihepatic		Total hepatic	Hemihepatic		Total hepatic	Hemihepatic		Total hepatic	Hemihepatic		Total hepatic	Hemihepatic
Total	1	Peng et al. 2022	China	Randomized clinical trial	2022		258	129	129		52.4 ± 13.0	52.7 ± 12.6		86:43	78:51		141(69–181)=141.57+24.03	139(85–175)=138.33+19.50		24.0(6.0–299.0)=25.43+17.20	24.0(7.0–322.0)=27.86+16.30		26.0(11.0–212.0)=25.43+8.85	24.0(13.0–373.0)=24+7.59		/	/		43.4(29.4–55.9)=44.37+3.56	43.4(34.9–51.5)=45.14+5.09		11.8(3.8–32.6)=14.06+4.82	11.8(3.8–38.4)=15.39+5.98		129/0/0	129/0/0
	2	Zhang et al. 2018	China	Retrospective analysis	2018		36	16	20		47.3 ± 12.1	46.1 ± 10.7		9:7	11:9		128.6 ± 21.2	121.8 ± 24.8		48.7 ± 21.3	54.4 ± 26.6		56.2 ± 23.2	52.1 ± 27.3		/	/		34.7 ± 5.6	36.4 ± 5.8		16.4 ± 5.3	17.2 ± 6.2		11/5/0	12/8/0
	3	Lan et al. 2018	China	Retrospective analysis	2018	No	147	113	34		52.9 ± 11.1	55.7 ± 13.7		86:27	26:8		/	/		47.1 ± 6.9	44.1 ± 5.6		43.0 ± 6.1	42.0 ± 5.1		353.0 ± 48.0	274.9 ± 81.6		/	/		/	/		107/6/0	33/1/0
						Yes	92	68	24		53.7 ± 10.6	53.9 ± 8.9		58:10	20:4		/	/		42.4 ± 3.4	30.8 ± 3.0		43.6 ± 5.1	32.8 ± 2.3		367.9 ± 59.8	296.9 ± 130.7		/	/		/	/		66/2/0	23/1/0
	4	Li et al. 2015	China	Retrospective analysis	2015		104	78	26		44.91 ± 8.52	42.92 ± 11.47		24:54	4:22		/	/		20.77 ± 30.92	21.58 ± 19.66		22.20 ± 23.24	19.42 ± 4.93		/	/		39.61 ± 5.11	39.54 ± 3.47		12.02 ± 5.00	11.70 ± 5.37		73/5/0	24/2/0
	5	Tan et al. 2012	China	Retrospective analysis	2012		30	15	15		52.0± 5.5	49.6± 6.3		12:3	8:7		/	/		/	/		/	/		/	/		/	/		/	/		10/3/2	13/2/0
		Source+year	Country	Study type	Year of publication	liver cirrhosis	Patient sample	No. of Patients (n)			Age (weeks) Mean (SD)			Sex,male/female, No. (%)			HB (g/L)			ALT (IU/L)			AST (IU/L)			AFP (ng/ml)			ALB (g/L)			TBIL (umol/L)			Child-Pugh grade （A/B/C）
								Total hepatic	Hemihepatic		Total hepatic	Hemihepatic		Total hepatic	Hemihepatic		Total hepatic	Hemihepatic		Total hepatic	Hemihepatic		Total hepatic	Hemihepatic		Total hepatic	Hemihepatic		Total hepatic	Hemihepatic		Total hepatic	Hemihepatic		Total hepatic	Hemihepatic
肝硬化	1	Peng et al. 2022	China	Randomized clinical trial	2022	Yes	102	55	47		57.1±10.7	55.3±12.2		47：8	40：7		/	/		37.0(9.0-77.0)=41.2425+51.7665	29.0(11.0-322.0)=126.391+237.8329		33.0(14.0-112.0)=54.2127+74.6046	32.0(13.0-373.0)=146.036+275.305		/	/		42.8(29.4-53.0)	43.7(34.9-51.5)		13.3(4.8-32.6)	12.1(4.3-38.4)		55/0/0	47/0/0
	3	Lan et al. 2018	China	Retrospective analysis	2018	Yes	92	68	24		53.7 ± 10.6	53.9 ± 8.9		58:10	20:4		/	/		42.4 ± 3.4	30.8 ± 3.0		43.6 ± 5.1	32.8 ± 2.3		353.0 ± 48.0	274.9 ± 81.6		/	/		/	/		66/2/0	23/1/0

## Sheet: Complication
		Complication
				Total hepatic			Hemihepatic
		研究者名	年份	试验组样本量	试验组事件数	试验组非事件数	对照组样本量	对照组事件数	对照组非事件数
		Study	Year	Tsample	Tevent	Tnoevent	Csample	Cevent	Cnoevent
Total	1	Peng et al. 2022	2022	129	26		129	25
	2	Zhang et al. 2018	2018	16	13		20	11
	3	Lan et al. 2018	2018	181	25		58	7
	4	Li et al. 2015	2015	78	8		26	3
	5	Tan et al. 2012	2012	15	5		15	3
		并发症
				Total hepatic			Hemihepatic
		研究者名	年份	试验组样本量	试验组事件数	试验组非事件数	对照组样本量	对照组事件数	对照组非事件数
		Study	Year	Tsample	Tevent	Tnoevent	Csample	Cevent	Cnoevent
肝硬化	1	Peng et al. 2022	2022	55	12		47	12
	3	Lan et al. 2018	2018	68	11		24	6

## Sheet: Operative time
		Operative time
				Total hepatic				Hemihepatic
		研究者名	年份		试验组样本量	试验组均值	试验组标准差		对照组样本量	对照组均值	对照组标准差
		Study	Year		Tsample	Tmean	Tsd		Csample	Cmean	Csd
Total	1	Peng et al. 2022	2022		129	180(130–232.5)=206.33	84.14		129	210(140–250)=189.68	79.38
	2	Zhang et al. 2018	2018		16	274.5	34.3		20	237.6	41.8
	3	Lan et al. 2018	2018	No	113	228.2	91.2	No	34	213.2	116.4
				Yes	68	237.4	90.0	Yes	24	285.4	117.5
	4	Li et al. 2015	2015		78	/	/		26	/	/
	5	Tan et al. 2012	2012		15	161.3	26.5		15	179.1	33.4
		手术时间
				Total hepatic				Hemihepatic
		研究者名	年份		试验组样本量	试验组均值	试验组标准差		对照组样本量	对照组均值	对照组标准差
		Study	Year		Tsample	Tmean	Tsd		Csample	Cmean	Csd
Total	1	Peng et al. 2022	2022		55	180(120-225)=174.6968	79.9335		47	200(120-260)=192.917	107.063
	3	Lan et al. 2018		Yes	68	237.4	90.0	Yes	24	285.4	117.5

## Sheet: Blood loss
		Blood loss
				Total hepatic				Hemihepatic
		研究者名	年份		试验组样本量	试验组均值	试验组标准差		对照组样本量	对照组均值	对照组标准差
		Study	Year		Tsample	Tmean	Tsd		Csample	Cmean	Csd
Total	1	Peng et al. 2022	2022		129	200(100–300)=274.84	245.28		129	200(100–400)=246.05	282.05
	2	Zhang et al. 2018	2018		16	612.5	222.3		20	417.4	163.8
	3	Lan et al. 2018	2018	No	113	237.9	29.6	No	34	264.9	46.3
				Yes	68	278.5	24	Yes	24	395.8	35.4
	4	Li et al. 2015	2015		78	855.13	669.15		26	1116.92	925.33
	5	Tan et al. 2012	2012		15	218.4	43.5		15	289.5	54.5
		出血量
				Total hepatic				Hemihepatic
		研究者名	年份		试验组样本量	试验组均值	试验组标准差		对照组样本量	对照组均值	对照组标准差
		Study	Year		Tsample	Tmean	Tsd		Csample	Cmean	Csd
Total	1	Peng et al. 2022	2022		55	200(100-300)=200	152.254		47	200(50-500)=253.1223	344.131
	3	Lan et al. 2018		Yes	68	278.5	24	Yes	24	395.8	35.4

## Sheet: Occlusion time
		Occlusion time
				Total hepatic				Hemihepatic
		研究者名	年份		试验组样本量	试验组均值	试验组标准差		对照组样本量	对照组均值	对照组标准差
		Study	Year		Tsample	Tmean	Tsd		Csample	Cmean	Csd
Total	1	Peng et al. 2022	2022		129	40(30–60)=52.12	31.90		129	50(26.5–70)=44.84	22.83
	2	Zhang et al. 2018	2018		16	69.7	16.5		20	52.7	13.2
	3	Lan et al. 2018	2018	No	113	39(5–115)=53.7725	82.6035	No	34	30(5–135)=58.4588	100.6117
				Yes	68	40 (10–110)=54.1147	75.7404	Yes	24	48 (5–125)=60.1763	94.5669
	4	Li et al. 2015	2015		78	24.46	10.3		26	29.12	10.62
	5	Tan et al. 2012	2012		15	34.3	13.5		15	45.6	18.6
		阻断时间
				Total hepatic				Hemihepatic
		研究者名	年份		试验组样本量	试验组均值	试验组标准差		对照组样本量	对照组均值	对照组标准差
		Study	Year		Tsample	Tmean	Tsd		Csample	Cmean	Csd
Total	1	Peng et al. 2022	2022		55	40(25-60)=41.7677	26.6445		47	45(25-80)=50.3122	42.0605
	3	Lan et al. 2018		Yes	68	40 (10–110)=54.1147	75.7404	Yes	24	48 (5–125)=60.1763	94.5669

## Sheet: Hospital stay
		Hospital stay
				Total hepatic				Hemihepatic
		研究者名	年份		试验组样本量	试验组均值	试验组标准差		对照组样本量	对照组均值	对照组标准差
		Study	Year		Tsample	Tmean	Tsd		Csample	Cmean	Csd
Total	1	Peng et al. 2022	2022		129	5(1–14)=5.57	2.65		129	5(1–22)=5.44	1.9
	2	Zhang et al. 2018	2018		16				20
	3	Lan et al. 2018	2018	No	113	6.5	0.5	No	34	5.7	0.5
				Yes	68	6.7	0.3	Yes	24	6.1	0.6
	4	Li et al. 2015	2015		78	16.56	5.5		26	16.81	4.7
	5	Tan et al. 2012	2012		15				15
		住院时间
				Total hepatic				Hemihepatic
		研究者名	年份		试验组样本量	试验组均值	试验组标准差		对照组样本量	对照组均值	对照组标准差
		Study	Year		Tsample	Tmean	Tsd		Csample	Cmean	Csd
Total	1	Peng et al. 2022	2022		55	6(3-14)=7.7677	8.374		47	5(2-18)=8.5415	12.2358
	3	Lan et al. 2018		Yes	68	6.7	0.3	Yes	24	6.1	0.6

## Sheet: Liver failure
		Liver failure
				Total hepatic			Hemihepatic
		研究者名	年份	试验组样本量	试验组事件数	试验组非事件数	对照组样本量	对照组事件数	对照组非事件数
		Study	Year	Tsample	Tevent	Tnoevent	Csample	Cevent	Cnoevent
Total	1	Peng et al. 2022	2022	129	4		129	9
	2	Zhang et al. 2018	2018	16	0		20	0
	3	Lan et al. 2018	2018	181	0		58	0
	4	Li et al. 2015	2015	78	0		26	0
	5	Tan et al. 2012	2012	15	0		15	0

## Sheet: Ascites
		Ascites
				Total hepatic			Hemihepatic
		研究者名	年份	试验组样本量	试验组事件数	试验组非事件数	对照组样本量	对照组事件数	对照组非事件数
		Study	Year	Tsample	Tevent	Tnoevent	Csample	Cevent	Cnoevent
Total	1	Peng et al. 2022	2022	129	3		129	6
	2	Zhang et al. 2018	2018	16	3		20	3
	3	Lan et al. 2018	2018	181	13		58	5
	4	Li et al. 2015	2015	78	0		26	0
	5	Tan et al. 2012	2012	15	4		15	0

## Sheet: Biliary leakage
		Biliary leakage
				Total hepatic			Hemihepatic
		研究者名	年份	试验组样本量	试验组事件数	试验组非事件数	对照组样本量	对照组事件数	对照组非事件数
		Study	Year	Tsample	Tevent	Tnoevent	Csample	Cevent	Cnoevent
Total	1	Peng et al. 2022	2022	129	1		129	2
	2	Zhang et al. 2018	2018	16	0		20	0
	3	Lan et al. 2018	2018	181	0		58	0
	4	Li et al. 2015	2015	78	1		26	0
	5	Tan et al. 2012	2012	15	0		15	2

## Sheet: Diaphragmatic fluid infection
		Diaphragmatic fluid infection
				Total hepatic			Hemihepatic
		研究者名	年份	试验组样本量	试验组事件数	试验组非事件数	对照组样本量	对照组事件数	对照组非事件数
		Study	Year	Tsample	Tevent	Tnoevent	Csample	Cevent	Cnoevent
Total	1	Peng et al. 2022	2022	129	0		129	0
	2	Zhang et al. 2018	2018	16	0		20	0
	3	Lan et al. 2018	2018	181	0		58	0
	4	Li et al. 2015	2015	78	1		26	0
	5	Tan et al. 2012	2012	15	1		15	1

[truncated: 17 more sheets: Fever, Cough, Incomplete ileus, Respiratory infection, Pleural effusion, Infectious diarrhea, Hemorrhage, Wound infection, Surgical site infections, Early mortality, 肝功能不全, 术后ALT, 术后AST, 术后ALB, 术后TB, 术后引流量, NOS]
